# Supplementary material for: 4,4′-(Hexane-1,6-diyldi­oxy)dianiline
Source: Acta Crystallogr Sect E Struct Rep Online. 2009 Apr 22;65(Pt 5):o1096. doi: 10.1107/S160053680901321X (PMC2977774; doi:10.1107/S160053680901321X)
Supplement: Supplementary file 2 [file e-65-o1096-Isup2.hkl]

# 
# h,k,l, Fc-squared, Fo-squared, sigma(Fo-squared) and status flag 
# 
data_I
_shelx_title ' za21 in Pbca' 
_shelx_refln_list_code          4 
_shelx_F_calc_maximum      137.80 
_exptl_crystal_F_000       648.00 
_reflns_d_resolution_high  0.7679 
 
loop_ 
 _symmetry_equiv_pos_as_xyz 
 'x, y, z' 
 '-x+1/2, -y, z+1/2' 
 '-x, y+1/2, -z+1/2' 
 'x+1/2, -y+1/2, -z' 
 '-x, -y, -z' 
 'x-1/2, y, -z-1/2' 
 'x, -y-1/2, z-1/2' 
 '-x-1/2, y-1/2, z' 
 
_cell_length_a     5.4777 
_cell_length_b    13.6049 
_cell_length_c    21.7278 
_cell_angle_alpha  90.000 
_cell_angle_beta   90.000 
_cell_angle_gamma  90.000 
 
_shelx_F_squared_multiplier     1.000 
 
loop_ 
 _refln_index_h 
 _refln_index_k 
 _refln_index_l 
 _refln_F_squared_calc 
 _refln_F_squared_meas 
 _refln_F_squared_sigma 
 _refln_observed_status 
   4   0   0     1092.05     1186.96     26.16 o 
   6   0   0       62.16       67.32     12.78 o 
   2   1   0       48.95       48.74      7.32 o 
   4   1   0       17.40       32.45      4.60 o 
   6   1   0      151.40      146.27      7.43 o 
   2   2   0      559.91      554.47     14.13 o 
   4   2   0      827.56      879.62     37.83 o 
   6   2   0      281.39      265.32     11.55 o 
   2   3   0       93.77       88.50      5.58 o 
   4   3   0     1084.00     1004.97     19.51 o 
   6   3   0       67.09       69.55      6.67 o 
   0   4   0     1740.71     1397.54    134.92 o 
   2   4   0      525.77      478.24     18.29 o 
   4   4   0      460.69      445.28     15.66 o 
   6   4   0       41.49       36.06      6.14 o 
   2   5   0       30.35       33.28      4.41 o 
   4   5   0        3.71        4.94      7.03 o 
   6   5   0      484.09      477.22     11.83 o 
   0   6   0     2844.49     2923.97     94.77 o 
   2   6   0      529.34      522.54     29.19 o 
   4   6   0       33.15       43.40      7.11 o 
   6   6   0        2.16       12.31     11.18 o 
   2   7   0      100.82       82.26      4.48 o 
   4   7   0      355.18      402.20     12.80 o 
   6   7   0      293.71      320.20     12.75 o 
   0   8   0     1176.62     1329.97     68.38 o 
   2   8   0       70.25       68.27      3.82 o 
   4   8   0       17.09       22.53      9.40 o 
   6   8   0        1.62       10.77      8.08 o 
   2   9   0       32.91       25.91      3.70 o 
   4   9   0       14.22       16.85      9.20 o 
   6   9   0        0.33        6.91     11.98 o 
   0  10   0     1150.81     1154.04     14.62 o 
   2  10   0      432.60      432.25     13.68 o 
   4  10   0     1080.10     1134.95     63.50 o 
   2  11   0        0.24        0.00      3.70 o 
   4  11   0      164.91      142.31      8.55 o 
   0  12   0     7970.30     8319.28    282.79 o 
   2  12   0      435.53      427.65     17.61 o 
   4  12   0      209.65      202.04      6.56 o 
   2  13   0       69.83       76.88      4.85 o 
   4  13   0        1.41        1.02      5.45 o 
   0  14   0        0.00       13.37     10.16 o 
   2  14   0       17.10       26.32      4.20 o 
   4  14   0        3.55        2.63      5.77 o 
   2  15   0       63.93       78.12      5.61 o 
   0  16   0      154.31      154.12     11.95 o 
   2  16   0      245.46      259.74      7.25 o 
   1   1   1     5833.71     5338.11    146.57 o 
   2   1   1        4.99        9.25      4.33 o 
   3   1   1      194.79      200.95      8.11 o 
   4   1   1      625.79      648.52     10.32 o 
   5   1   1       10.14        3.43      4.35 o 
   6   1   1        4.82        5.71      4.51 o 
   7   1   1       91.22       82.42      5.78 o 
   1   2   1     4336.55     3826.03     55.76 o 
   2   2   1       29.00       24.61      3.51 o 
   3   2   1       18.09       32.29      4.34 o 
   4   2   1        0.04       -1.03      4.23 o 
   5   2   1      155.47      151.73      5.51 o 
   6   2   1        1.66        0.37      3.88 o 
   7   2   1        0.11        1.52      4.26 o 
   1   3   1      409.08      344.73     10.27 o 
   2   3   1        0.57        0.93      2.55 o 
   3   3   1      422.92      438.05     13.36 o 
   4   3   1       10.28        6.21      3.94 o 
   5   3   1      109.01      110.49      5.05 o 
   6   3   1        1.55        5.32      3.80 o 
   7   3   1        6.05       12.62      5.72 o 
   0   4   1      292.77      269.62      9.51 o 
   1   4   1       28.91       32.90      2.77 o 
   2   4   1      121.47      123.64      3.92 o 
   3   4   1        5.02        5.47      3.78 o 
   4   4   1      360.57      380.16      9.47 o 
   5   4   1      169.38      167.73      6.21 o 
   6   4   1       63.10       57.07      4.60 o 
   1   5   1     1127.40     1075.83     27.77 o 
   2   5   1      834.05      863.48     17.17 o 
   3   5   1       17.04       28.13      3.69 o 
   4   5   1      298.88      324.29     10.29 o 
   5   5   1     1448.07     1554.84     20.94 o 
   6   5   1      245.09      246.71      7.20 o 
   0   6   1      878.64      855.91      9.68 o 
   1   6   1       41.12       45.64      2.91 o 
   2   6   1     3670.22     4205.21    123.79 o 
   3   6   1      255.51      276.67     15.66 o 
   4   6   1      426.28      486.16      8.96 o 
   5   6   1      123.40      133.31      8.43 o 
   6   6   1       10.70        9.18      5.52 o 
   1   7   1     3149.84     3149.31    121.60 o 
   2   7   1      416.34      414.16     10.49 o 
   3   7   1        7.99        8.06      2.95 o 
   4   7   1      171.20      187.44     21.41 o 
   5   7   1      284.30      309.68      9.83 o 
   6   7   1       25.23       20.58      6.68 o 
   0   8   1      218.04      228.98      9.33 o 
   1   8   1      204.07      196.61      5.59 o 
   2   8   1       83.37       84.90      2.96 o 
   3   8   1       34.38       37.38      3.16 o 
   4   8   1      173.23      167.10      6.47 o 
   5   8   1        0.75        8.55      7.50 o 
   6   8   1        0.54       -8.08      8.35 o 
   1   9   1        0.89        1.93      2.74 o 
   2   9   1       41.30       37.07      2.67 o 
   3   9   1      428.39      458.79      9.18 o 
   4   9   1        9.32        4.31      4.61 o 
   5   9   1      108.47      127.55      7.46 o 
   6   9   1       46.74       51.63     10.88 o 
   0  10   1     1569.98     1570.04     20.85 o 
   1  10   1      426.61      437.31     11.43 o 
   2  10   1       38.72       32.21      2.73 o 
   3  10   1       76.87       71.39      3.39 o 
   4  10   1        2.95        2.98      4.35 o 
   5  10   1        1.09        3.55      6.14 o 
   1  11   1      319.90      317.95      7.14 o 
   2  11   1      127.23      115.39      4.20 o 
   3  11   1      138.18      149.01      4.67 o 
   4  11   1       65.21       61.16      3.73 o 
   5  11   1        4.12        2.53      4.39 o 
   0  12   1      604.75      617.26     12.68 o 
   1  12   1      358.59      359.17      5.64 o 
   2  12   1       28.30       27.33      2.97 o 
   3  12   1       41.47       41.39      3.12 o 
   4  12   1        0.09        2.08      3.39 o 
   5  12   1        3.64        3.89      4.68 o 
   1  13   1       21.16       18.77      2.88 o 
   2  13   1        0.50       -1.25      3.01 o 
   3  13   1        6.23        4.99      2.98 o 
   4  13   1       67.47       58.17      3.60 o 
   0  14   1        4.52        7.54      5.33 o 
   1  14   1        4.24       12.73      3.13 o 
   2  14   1        1.04        4.24      2.95 o 
   3  14   1        6.63       12.99      3.49 o 
   4  14   1        3.85        8.36      3.78 o 
   1  15   1      124.57      135.10      4.06 o 
   2  15   1       23.59       22.12      3.46 o 
   3  15   1       42.40       49.98      3.89 o 
   0  16   1       52.23       50.56      6.29 o 
   1  16   1        0.00        3.65      3.41 o 
   2  16   1        5.03        6.92      3.68 o 
   3  16   1        4.64       -1.57      9.05 o 
   1  17   1       20.63       21.65      3.62 o 
   1   0   2    16005.22    16827.27    205.92 o 
   2   0   2      880.34      826.82     25.23 o 
   3   0   2     2984.97     3049.83     45.06 o 
   4   0   2      105.81       85.56      5.75 o 
   5   0   2        0.04       -6.51      6.51 o 
   6   0   2        1.34        8.48      7.47 o 
   7   0   2        0.00       -2.87      6.92 o 
   1   1   2     4670.99     4160.08     38.98 o 
   2   1   2        9.97        3.54      6.87 o 
   3   1   2     1335.12     1385.05     65.25 o 
   4   1   2       38.45       45.72      5.84 o 
   5   1   2       31.90       29.32      3.78 o 
   6   1   2        0.01        0.90      4.10 o 
   7   1   2       56.84       50.12      5.44 o 
   0   2   2     2194.31     1766.78     48.83 o 
   1   2   2       49.08       53.34      3.30 o 
   2   2   2       67.53       62.68      3.90 o 
   3   2   2       18.95       25.03      4.08 o 
   4   2   2      141.14      155.23      8.72 o 
   5   2   2       16.54       14.46      4.08 o 
   6   2   2       31.53       26.06      4.29 o 
   7   2   2        3.53       10.37      5.49 o 
   1   3   2       40.19       36.65      3.06 o 
   2   3   2       37.34       41.33      4.09 o 
   3   3   2       16.63       15.20      3.87 o 
   4   3   2      120.10      116.23      6.28 o 
   5   3   2        5.69        7.25      3.68 o 
   6   3   2        4.26        4.67      4.34 o 
   0   4   2      195.75      190.60      5.62 o 
   1   4   2     2920.15     2780.75     57.10 o 
   2   4   2      585.65      615.09      9.93 o 
   3   4   2        0.02       -3.32      3.32 o 
   4   4   2      220.09      238.58      6.40 o 
   5   4   2      338.67      365.88     12.36 o 
   6   4   2        3.17        3.32      4.49 o 
   1   5   2      383.12      366.63      6.23 o 
   2   5   2      133.89      137.66      3.74 o 
   3   5   2       20.26       27.08      4.01 o 
   4   5   2        2.22        2.91      4.34 o 
   5   5   2      317.69      320.95      8.13 o 
   6   5   2       23.31       27.47      4.93 o 
   0   6   2     1267.46     1261.10     33.77 o 
   1   6   2      540.66      558.49      8.78 o 
   2   6   2       24.88       28.44      3.09 o 
   3   6   2       43.68       55.87      4.17 o 
   4   6   2       15.50       18.88      4.38 o 
   5   6   2       80.44       87.02      6.59 o 
   6   6   2       21.91       22.97      5.11 o 
   1   7   2        0.18        0.50      2.13 o 
   2   7   2      394.41      409.15     10.38 o 
   3   7   2        6.65       10.43      3.23 o 
   4   7   2       14.57       17.53      4.53 o 
   5   7   2      430.81      446.92     12.26 o 
   6   7   2       31.02       26.42      6.07 o 
   0   8   2       73.82       53.71      3.52 o 
   1   8   2      320.29      367.93      9.65 o 
   2   8   2      141.90      140.73      5.86 o 
   3   8   2        0.20        1.57      2.78 o 
   4   8   2       68.02       70.36      5.61 o 
   5   8   2       39.01       44.14      6.45 o 
   6   8   2       12.57       10.05      6.25 o 
   1   9   2      624.50      617.02     22.21 o 
   2   9   2       44.62       44.83      2.84 o 
   3   9   2       40.03       33.91      3.14 o 
   4   9   2        5.70        7.68      7.03 o 
   5   9   2       31.31       26.16      6.35 o 
   6   9   2        3.90        5.89      7.16 o 
   0  10   2      625.98      623.54     12.09 o 
   1  10   2      239.60      236.61      4.64 o 
   2  10   2        0.02        2.70      2.55 o 
   3  10   2       49.27       55.48      3.07 o 
   4  10   2      107.30      104.03      6.23 o 
   5  10   2        0.04        5.26      6.19 o 
   1  11   2      359.54      359.12      5.80 o 
   2  11   2        4.51        6.84      2.60 o 
   3  11   2      554.08      508.65     10.54 o 
   4  11   2       57.78       57.49      3.89 o 
   5  11   2        0.08        1.82      6.79 o 
   0  12   2      141.76      166.73      7.54 o 
   1  12   2     1079.22     1087.43     19.55 o 
   2  12   2       36.13       33.25      3.17 o 
   3  12   2      306.28      277.72      6.66 o 
   4  12   2       16.30       14.70      3.50 o 
   5  12   2       10.29        6.81      5.75 o 
   1  13   2       60.40       59.76      3.37 o 
   2  13   2       26.88       34.26      2.81 o 
   3  13   2        3.09        2.14      3.02 o 
   4  13   2       11.34       13.20      3.70 o 
   0  14   2       18.80       18.58      4.56 o 
   1  14   2        4.55        5.89      2.96 o 
   2  14   2       21.31       31.48      3.33 o 
   3  14   2       10.30       11.06      3.36 o 
   4  14   2        1.72        1.17      3.85 o 
   1  15   2        2.77        2.45      3.15 o 
   2  15   2        1.22       -1.63      3.13 o 
   3  15   2       20.02       25.29      4.10 o 
   0  16   2        1.49        1.65      6.74 o 
   1  16   2       93.59       99.83      4.11 o 
   2  16   2        7.80       12.01      3.49 o 
   3  16   2        0.30        2.31      5.35 o 
   1  17   2       43.09       48.10      4.24 o 
   1   1   3       80.97       62.88      5.71 o 
   2   1   3     2408.93     2539.45    149.39 o 
   3   1   3      466.83      483.65     13.20 o 
   4   1   3        2.19        8.05      5.95 o 
   5   1   3      159.17      151.10      5.25 o 
   6   1   3       26.21       26.46      4.60 o 
   7   1   3       22.03       12.69      5.78 o 
   0   2   3      706.49      570.64      9.44 o 
   1   2   3      500.93      464.76      8.27 o 
   2   2   3      157.10      144.75      5.11 o 
   3   2   3      126.87      130.19      4.95 o 
   4   2   3      180.19      179.56      8.92 o 
   5   2   3       40.90       41.90      4.26 o 
   6   2   3       30.09       30.80      4.46 o 
   7   2   3        1.08        2.63      4.87 o 
   1   3   3      345.10      313.95      6.20 o 
   2   3   3       19.33       12.67      3.39 o 
   3   3   3       98.85      111.36      4.41 o 
   4   3   3       13.49       11.39      4.19 o 
   5   3   3       52.99       59.85      4.57 o 
   6   3   3        7.83        8.27      4.72 o 
   0   4   3     4619.57     4261.32     99.03 o 
   1   4   3       46.38       47.31      2.67 o 
   2   4   3     1843.39     1949.35     42.59 o 
   3   4   3      189.32      187.59      5.46 o 
   4   4   3       93.34      100.74      5.73 o 
   5   4   3       10.76        7.16      4.72 o 
   6   4   3      110.75      105.61      6.05 o 
   1   5   3      379.26      362.61     13.05 o 
   2   5   3      399.42      451.88      9.91 o 
   3   5   3       88.24      111.20      8.37 o 
   4   5   3      153.07      160.61      9.62 o 
   5   5   3      631.63      663.49      9.40 o 
   6   5   3        9.86        7.46      5.59 o 
   0   6   3      283.87      251.82      7.04 o 
   1   6   3     2460.53     2654.79     50.46 o 
   2   6   3      206.13      211.67      6.04 o 
   3   6   3       30.21       39.14      3.93 o 
   4   6   3      877.87      899.17     24.70 o 
   5   6   3      311.64      328.68      8.51 o 
   6   6   3      581.77      597.45     21.98 o 
   1   7   3       17.61       22.46      2.45 o 
   2   7   3        0.06        1.64      2.47 o 
   3   7   3      112.49      107.42      4.91 o 
   4   7   3       23.90       22.15      4.75 o 
   5   7   3      300.89      326.19     13.20 o 
   6   7   3       14.83       20.92      6.42 o 
   0   8   3     1462.36     1428.11     15.23 o 
   1   8   3      394.22      386.74      7.94 o 
   2   8   3        4.93        6.77      2.27 o 
   3   8   3       37.48       39.37      3.54 o 
   4   8   3      146.40      150.06      5.94 o 
   5   8   3       51.83       66.54     17.26 o 
   6   8   3        2.37        7.17      7.41 o 
   1   9   3       16.93       18.75      2.31 o 
   2   9   3       95.47       85.09      3.39 o 
   3   9   3      155.33      151.92      3.86 o 
   4   9   3       22.91       29.62      4.72 o 
   5   9   3        5.59        1.65      6.27 o 
   6   9   3        0.01        6.14      7.34 o 
   0  10   3      163.45      167.76     10.40 o 
   1  10   3      403.83      411.09     18.77 o 
   2  10   3       91.24       96.00      3.32 o 
   3  10   3       75.56       66.30      3.28 o 
   4  10   3       10.21        9.76      3.95 o 
   5  10   3       13.36       21.80      6.45 o 
   1  11   3      179.46      184.80      4.74 o 
   2  11   3        1.11        2.88      2.58 o 
   3  11   3        0.78        1.58      2.89 o 
   4  11   3       33.03       32.71      3.81 o 
   5  11   3        9.68       12.21      7.12 o 
   0  12   3        0.81       -0.88      3.51 o 
   1  12   3       53.36       51.98      3.11 o 
   2  12   3        3.33        0.83      2.54 o 
   3  12   3       11.81       12.10      3.14 o 
   4  12   3        0.00        1.69      3.26 o 
   5  12   3        0.02        0.59      5.02 o 
   1  13   3       20.95       27.12      3.03 o 
   2  13   3      158.07      136.64      3.72 o 
   3  13   3      114.72      108.56      4.27 o 
   4  13   3        1.31        3.13      3.94 o 
   0  14   3        0.87       -1.43      4.64 o 
   1  14   3        3.82        5.10      3.16 o 
   2  14   3        0.83       -0.27      3.02 o 
   3  14   3        7.13        6.80      3.18 o 
   4  14   3        8.23        9.56      4.31 o 
   1  15   3       35.35       32.36      3.85 o 
   2  15   3       62.95       68.72      4.35 o 
   3  15   3        0.75        3.80      3.32 o 
   0  16   3      129.33      143.72      7.15 o 
   1  16   3       46.87       51.27      3.85 o 
   2  16   3      182.39      204.99      6.90 o 
   1  17   3       37.43       45.06      3.85 o 
   0   0   4     8872.90     9218.99    124.33 o 
   1   0   4    11713.82    12020.52    152.43 o 
   2   0   4     2304.28     2238.44     29.12 o 
   3   0   4     1717.33     1843.62     33.51 o 
   4   0   4     1653.90     1591.19     30.07 o 
   5   0   4       21.87       17.51      6.88 o 
   6   0   4      141.25      116.54     20.43 o 
   7   0   4        1.85        2.11      6.10 o 
   1   1   4    12121.55    12582.90    211.49 o 
   2   1   4     2291.69     2251.10     66.48 o 
   3   1   4      438.66      454.80     11.93 o 
   4   1   4       48.74       47.34      4.81 o 
   5   1   4      305.01      297.87     14.67 o 
   6   1   4        1.06       -2.83      3.59 o 
   7   1   4       17.39       13.48      4.78 o 
   0   2   4    10113.29     9563.58     57.07 o 
   1   2   4      269.35      250.89      6.51 o 
   2   2   4      854.55      869.91     35.31 o 
   3   2   4        7.79       12.31      3.12 o 
   4   2   4        0.56        2.62      3.67 o 
   5   2   4       15.51       15.72      4.16 o 
   6   2   4        0.27        2.76      4.30 o 
   1   3   4      744.36      641.39      8.29 o 
   2   3   4      189.47      182.04      5.41 o 
   3   3   4       43.64       38.57      3.46 o 
   4   3   4       30.87       27.12      3.96 o 
   5   3   4      162.86      162.27      5.81 o 
   6   3   4       58.68       57.93      5.34 o 
   0   4   4     1983.18     1711.61     39.59 o 
   1   4   4      281.48      255.78      5.89 o 
   2   4   4     1001.61     1029.41      9.35 o 
   3   4   4      198.12      180.79      8.38 o 
   4   4   4       90.76       97.34      4.96 o 
   5   4   4        0.07       -0.68      4.17 o 
   6   4   4      106.50      106.78      5.92 o 
   1   5   4      145.74      152.69      5.82 o 
   2   5   4       37.11       46.66      2.90 o 
   3   5   4      639.17      636.38     24.27 o 
   4   5   4      433.14      454.02     20.50 o 
   5   5   4      460.80      507.84     15.22 o 
   6   5   4       30.29       32.48      5.00 o 
   0   6   4     1087.12     1111.13     25.96 o 
   1   6   4      142.84      138.96      3.80 o 
   2   6   4        2.46        1.73      2.37 o 
   3   6   4        9.42        8.34      5.93 o 
   4   6   4       16.10       14.20      4.03 o 
   5   6   4        0.07        4.45      4.63 o 
   6   6   4       75.58       65.19      5.50 o 
   1   7   4      332.48      328.84      5.43 o 
   2   7   4       31.82       34.89      2.91 o 
   3   7   4       76.44       86.78      3.47 o 
   4   7   4      545.61      568.36     21.89 o 
   5   7   4      412.23      432.97     12.29 o 
   6   7   4        2.98       11.30      5.23 o 
   0   8   4       47.46       33.97      2.62 o 
   1   8   4        2.42        0.70      2.36 o 
   2   8   4      638.28      656.64     10.70 o 
   3   8   4       83.30       88.67      3.86 o 
   4   8   4      195.31      191.03      9.34 o 
   5   8   4       12.11       16.95      5.60 o 
   6   8   4        3.38        4.49      5.54 o 
   1   9   4       21.41       21.85      2.66 o 
   2   9   4       86.32       93.17      4.06 o 
   3   9   4      229.22      239.93      6.49 o 
   4   9   4        1.31       -0.77      3.83 o 
   5   9   4       31.82       23.64      6.60 o 
   6   9   4        1.12        8.71      6.63 o 
   0  10   4     2906.55     3012.10     35.24 o 
   1  10   4       62.26       72.46      3.14 o 
   2  10   4      393.51      400.54      9.84 o 
   3  10   4        0.01        0.58      2.87 o 
   4  10   4        0.17       -0.15      4.77 o 
   5  10   4       58.69       60.76      6.74 o 
   1  11   4     1671.53     1617.89     51.32 o 
   2  11   4     1000.59      907.62     19.20 o 
   3  11   4       41.62       39.35      3.12 o 
   4  11   4       11.64        8.87      3.17 o 
   5  11   4      186.60      174.92     10.77 o 
   0  12   4      860.14      929.24     27.89 o 
   1  12   4      180.68      173.74      3.88 o 
   2  12   4      113.59      111.05      3.67 o 
   3  12   4      209.92      177.61      3.81 o 
   4  12   4      305.34      290.35     10.34 o 
   5  12   4        0.00       -2.91      4.04 o 
   1  13   4      141.64      153.70      3.93 o 
   2  13   4        2.69        4.86      2.94 o 
   3  13   4        3.55        1.23      3.34 o 
   4  13   4       20.86       22.51      3.84 o 
   0  14   4       30.80       30.25      5.00 o 
   1  14   4       52.42       51.65      3.88 o 
   2  14   4        6.86       10.74      3.21 o 
   3  14   4        8.58       14.49      3.20 o 
   4  14   4       13.97       18.14      4.16 o 
   1  15   4       75.93       79.40      3.71 o 
   2  15   4        8.42        8.07      3.21 o 
   3  15   4        3.94        7.54      3.93 o 
   0  16   4      287.64      291.63     14.58 o 
   1  16   4      139.14      152.21      5.11 o 
   2  16   4        7.27        8.39      3.79 o 
   1  17   4        5.38        7.28      4.16 o 
   1   1   5    18989.71    20585.93    211.64 o 
   2   1   5       54.40       44.89      4.81 o 
   3   1   5      866.22      820.20     44.59 o 
   4   1   5        9.15       18.52      4.94 o 
   5   1   5      103.31       96.77      4.83 o 
   6   1   5      155.36      149.07      5.47 o 
   0   2   5    16480.13    16782.31    223.82 o 
   1   2   5       83.14       74.80      4.12 o 
   2   2   5       58.14       55.78      4.44 o 
   3   2   5        5.10        2.33      3.90 o 
   4   2   5      237.57      270.26      6.54 o 
   5   2   5      116.18      107.35      4.55 o 
   6   2   5       31.36       28.32      4.73 o 
   1   3   5     1117.89     1093.45     15.36 o 
   2   3   5      886.68      882.33     26.34 o 
   3   3   5       15.04        7.13      3.01 o 
   4   3   5        1.33        1.50      3.90 o 
   5   3   5      117.84      120.58      5.47 o 
   6   3   5        3.17        4.28      5.33 o 
   0   4   5       92.12       93.09      5.11 o 
   1   4   5      215.58      204.05      4.57 o 
   2   4   5        0.03       -0.87      2.70 o 
   3   4   5      942.91      913.89     16.09 o 
   4   4   5       42.63       45.52      4.42 o 
   5   4   5      197.20      194.53      6.92 o 
   6   4   5       68.20       59.49      6.23 o 
   1   5   5     3226.45     3161.42     64.14 o 
   2   5   5       82.82       86.14      3.71 o 
   3   5   5      388.69      376.43      7.28 o 
   4   5   5     1169.76     1181.28     18.36 o 
   5   5   5       98.01       97.72      5.02 o 
   6   5   5      162.74      157.87      6.44 o 
   0   6   5     4350.96     4588.83    142.25 o 
   1   6   5      169.19      154.63      3.55 o 
   2   6   5       40.85       58.61      3.24 o 
   3   6   5      714.43      779.35     39.04 o 
   4   6   5      194.44      194.61      5.61 o 
   5   6   5      155.76      162.51      6.12 o 
   6   6   5        1.06        2.16      5.77 o 
   1   7   5       63.83       70.95      3.12 o 
   2   7   5      486.97      462.40      5.77 o 
   3   7   5       74.22       70.97      3.75 o 
   4   7   5      100.77      105.69      5.73 o 
   5   7   5      200.59      198.40      6.97 o 
   6   7   5      114.71      116.21      7.29 o 
   0   8   5      434.04      382.10      8.67 o 
   1   8   5        0.77       -1.32      2.53 o 
   2   8   5       10.71       10.27      2.48 o 
   3   8   5       30.91       36.20      3.67 o 
   4   8   5      169.41      168.34      5.74 o 
   5   8   5        5.45        4.71      5.41 o 
   6   8   5       13.34       10.38      5.54 o 
   1   9   5      363.72      386.54      8.10 o 
   2   9   5      333.70      330.87     10.07 o 
   3   9   5       98.16       91.58      4.45 o 
   4   9   5        3.23        0.45      4.04 o 
   5   9   5        0.33       -4.83      4.83 o 
   0  10   5     1502.69     1482.84     28.65 o 
   1  10   5       43.68       41.44      3.11 o 
   2  10   5       15.60       26.47      2.68 o 
   3  10   5      103.73       89.43      3.43 o 
   4  10   5      128.44      142.81     14.05 o 
   5  10   5        0.76       -0.01      5.41 o 
   1  11   5      743.50      691.12     12.43 o 
   2  11   5        0.00        3.26      2.45 o 
   3  11   5      198.83      206.12      4.38 o 
   4  11   5       35.62       42.45      4.49 o 
   5  11   5       57.01       61.42      5.39 o 
   0  12   5      357.35      337.44      6.65 o 
   1  12   5        5.70        6.69      2.92 o 
   2  12   5      129.52      146.14      3.47 o 
   3  12   5       27.56       27.62      3.28 o 
   4  12   5       62.78       66.01      4.25 o 
   5  12   5       10.99        9.39      4.95 o 
   1  13   5      473.78      443.90     14.37 o 
   2  13   5        0.11        0.20      2.70 o 
   3  13   5        7.80        8.94      3.20 o 
   4  13   5        6.71        8.23      3.66 o 
   0  14   5       89.56       84.35      6.36 o 
   1  14   5       16.46       17.90      3.17 o 
   2  14   5       56.77       59.18      3.34 o 
   3  14   5       10.40       16.76      3.65 o 
   4  14   5        4.06        7.74      4.25 o 
   1  15   5        3.38        2.96      3.26 o 
   2  15   5        0.54        3.45      3.41 o 
   3  15   5       98.94      107.52      4.61 o 
   0  16   5       11.02        7.73      6.37 o 
   1  16   5       13.05        9.92      3.28 o 
   2  16   5       17.63       17.89      3.89 o 
   1  17   5      256.06      265.91      9.42 o 
   0   0   6     3477.21     3762.39     59.94 o 
   1   0   6    12167.63    12211.21    157.09 o 
   2   0   6      542.44      669.72     28.03 o 
   3   0   6      263.51      295.31     14.31 o 
   4   0   6      228.37      258.47     14.35 o 
   5   0   6      427.44      469.20     16.69 o 
   6   0   6      171.15      163.63      8.75 o 
   1   1   6     1164.90     1098.32     14.96 o 
   2   1   6      970.56      974.67     12.94 o 
   3   1   6       53.23       62.06      5.28 o 
   4   1   6      111.86      123.72     16.84 o 
   5   1   6       10.22       10.17      4.24 o 
   6   1   6       71.92       75.43      5.14 o 
   0   2   6     6167.52     5659.09     37.85 o 
   1   2   6     1152.33     1062.35     19.22 o 
   2   2   6       46.75       50.57      4.61 o 
   3   2   6      907.11      972.86     34.05 o 
   4   2   6       65.70       67.50      4.81 o 
   5   2   6       38.14       39.13      4.98 o 
   6   2   6        1.30        7.54      4.14 o 
   1   3   6       63.37       55.22      3.17 o 
   2   3   6      644.04      613.96     22.33 o 
   3   3   6      118.25      106.62      4.39 o 
   4   3   6        1.49       -0.50      3.90 o 
   5   3   6      162.57      168.76      5.36 o 
   6   3   6        6.24        5.05      4.11 o 
   0   4   6      514.47      550.64     20.37 o 
   1   4   6        0.00        2.61      2.09 o 
   2   4   6       55.58       61.54      3.00 o 
   3   4   6       67.60       82.37      4.45 o 
   4   4   6      144.71      144.92      6.11 o 
   5   4   6        1.66        4.88      4.59 o 
   6   4   6        0.99        1.93      4.42 o 
   1   5   6     1654.98     1699.99     15.09 o 
   2   5   6       12.41       20.05      2.47 o 
   3   5   6     1173.24     1259.61     48.30 o 
   4   5   6        4.26       10.69      3.88 o 
   5   5   6       21.19       28.65      4.30 o 
   6   5   6      149.84      150.15      6.32 o 
   0   6   6       46.84       53.85      4.21 o 
   1   6   6       30.00       27.46      2.44 o 
   2   6   6      144.97      151.42      4.15 o 
   3   6   6       36.28       40.11      4.10 o 
   4   6   6       52.06       49.91      4.92 o 
   5   6   6       19.42       21.42      4.70 o 
   6   6   6        1.62        4.18      5.95 o 
   1   7   6      285.07      296.62      4.38 o 
   2   7   6       29.39       35.95      3.05 o 
   3   7   6     1753.48     1804.02     29.47 o 
   4   7   6        0.28        0.02      3.39 o 
   5   7   6        7.23       15.43      4.98 o 
   6   7   6      110.92      110.35      7.52 o 
   0   8   6        2.25        7.29      3.26 o 
   1   8   6        0.61       -1.12      2.30 o 
   2   8   6        6.43        8.28      2.35 o 
   3   8   6       50.72       52.62      3.39 o 
   4   8   6        8.73       10.78      4.10 o 
   5   8   6       29.69       29.54      5.35 o 
   6   8   6        0.62        1.18      5.63 o 
   1   9   6       44.76       45.09      2.72 o 
   2   9   6       12.68       10.73      2.90 o 
   3   9   6        2.45        6.81      3.85 o 
   4   9   6       11.90       11.55      4.05 o 
   5   9   6        0.24        1.77      4.31 o 
   0  10   6      833.67      790.78     13.38 o 
   1  10   6     1321.38     1201.13     27.70 o 
   2  10   6      152.35      171.94      5.44 o 
   3  10   6      451.92      432.64     14.64 o 
   4  10   6       14.19       18.09      5.13 o 
   5  10   6        0.18        0.49      4.95 o 
   1  11   6      907.89      894.24     21.97 o 
   2  11   6      276.81      259.67      7.21 o 
   3  11   6        4.64        1.32      2.86 o 
   4  11   6      133.71      146.80      8.11 o 
   5  11   6       18.34       18.26      5.49 o 
   0  12   6      117.33      104.66      4.79 o 
   1  12   6      399.04      383.28      7.65 o 
   2  12   6        9.47        2.63      2.86 o 
   3  12   6       17.79       14.28      3.50 o 
   4  12   6       18.60       20.40      3.73 o 
   1  13   6        4.17        4.58      2.91 o 
   2  13   6       67.26       50.25      3.56 o 
   3  13   6       82.08       79.41      3.92 o 
   4  13   6       12.09       16.11      4.34 o 
   0  14   6       97.42       86.56      5.05 o 
   1  14   6        0.26        2.66      3.29 o 
   2  14   6        1.71        3.10      3.12 o 
   3  14   6       14.81       13.56      3.48 o 
   4  14   6       43.27       41.18      4.59 o 
   1  15   6       10.91        7.10      3.02 o 
   2  15   6       20.89       24.49      3.16 o 
   3  15   6        8.97       17.78      4.42 o 
   0  16   6        3.23        0.15      5.93 o 
   1  16   6       75.56       75.59      4.68 o 
   2  16   6       74.69       76.77      3.72 o 
   1  17   6       66.44       63.83      4.85 o 
   1   1   7     3496.07     3347.09     61.29 o 
   2   1   7      742.50      757.38     12.86 o 
   3   1   7      395.21      432.31      8.91 o 
   4   1   7      183.52      193.86     13.38 o 
   5   1   7       47.82       37.24      4.97 o 
   6   1   7        0.08        3.14      4.31 o 
   0   2   7      149.40      109.33      7.00 o 
   1   2   7      135.45      129.02      4.11 o 
   2   2   7      405.75      429.12      7.50 o 
   3   2   7        0.28       -1.01      3.60 o 
   4   2   7        9.46        8.17      4.66 o 
   5   2   7        0.00        3.05      4.17 o 
   6   2   7        0.38        3.41      5.46 o 
   1   3   7      201.81      211.63      4.81 o 
   2   3   7      500.48      486.10      7.56 o 
   3   3   7       11.17        7.56      3.33 o 
   4   3   7        7.96       12.21      4.13 o 
   5   3   7        0.80       -0.39      4.18 o 
   6   3   7       78.33       70.40      5.62 o 
   0   4   7     1389.76     1253.93     31.93 o 
   1   4   7       85.29       85.62      3.19 o 
   2   4   7      221.58      220.66      4.65 o 
   3   4   7       36.21       45.51      3.68 o 
   4   4   7       69.22       74.18      4.32 o 
   5   4   7       20.78       22.93      4.37 o 
   6   4   7        8.30       10.98      4.74 o 
   1   5   7       22.96       20.38      2.23 o 
   2   5   7       12.24       10.61      2.90 o 
   3   5   7      315.88      285.00      5.38 o 
   4   5   7      613.00      625.38     16.57 o 
   5   5   7        9.32       10.44      4.56 o 
   6   5   7        1.88        2.99      5.12 o 
   0   6   7     3133.86     3432.64     97.06 o 
   1   6   7      441.40      498.05      6.93 o 
   2   6   7        0.86        4.69      2.90 o 
   3   6   7      175.03      189.60      7.83 o 
   4   6   7     1733.71     1729.50     37.57 o 
   5   6   7       74.76       86.34      5.98 o 
   6   6   7      236.23      241.48      9.25 o 
   1   7   7       26.33       26.14      2.58 o 
   2   7   7      149.42      166.83      4.24 o 
   3   7   7      155.48      152.81      5.49 o 
   4   7   7      141.52      142.42      5.06 o 
   5   7   7       19.41       18.45      4.92 o 
   6   7   7       15.12       12.06      5.16 o 
   0   8   7      230.80      233.48      7.82 o 
   1   8   7       38.46       33.49      2.45 o 
   2   8   7       77.52       64.93      3.05 o 
   3   8   7        3.31        4.42      3.00 o 
   4   8   7       14.23       11.82      3.72 o 
   5   8   7       15.07       17.40      4.33 o 
   6   8   7       16.11       20.35      6.07 o 
   1   9   7      206.57      193.37      6.05 o 
   2   9   7       62.15       62.51      4.32 o 
   3   9   7       24.15       27.53      3.40 o 
   4   9   7       19.74       24.84      4.14 o 
   5   9   7        5.52        7.05      4.31 o 
   0  10   7      294.55      289.59      7.65 o 
   1  10   7      142.40      167.48      3.65 o 
   2  10   7       64.11       54.23      3.46 o 
   3  10   7       18.42       16.25      3.14 o 
   4  10   7       11.58       17.18      5.17 o 
   5  10   7       23.29       24.67      4.37 o 
   1  11   7      101.74      113.08      4.80 o 
   2  11   7      125.06      128.77      3.87 o 
   3  11   7        7.14       10.90      2.88 o 
   4  11   7        0.01        3.43      3.58 o 
   5  11   7        2.60        7.24      5.80 o 
   0  12   7       59.62       61.85      4.29 o 
   1  12   7       45.72       54.38      2.99 o 
   2  12   7       23.43       21.95      3.45 o 
   3  12   7        2.72        0.86      3.47 o 
   4  12   7        8.81        5.33      3.68 o 
   1  13   7      196.33      192.08      5.65 o 
   2  13   7       94.09       89.42      3.40 o 
   3  13   7       39.09       29.70      3.46 o 
   4  13   7       51.97       55.17      4.64 o 
   0  14   7        8.70        4.36      3.93 o 
   1  14   7        2.61        6.85      3.17 o 
   2  14   7       22.62       20.78      3.02 o 
   3  14   7        0.11       -0.61      3.52 o 
   4  14   7        0.62        8.05     11.55 o 
   1  15   7        0.06        5.24      3.73 o 
   2  15   7       14.16       19.15      3.71 o 
   3  15   7        9.94       15.14      4.18 o 
   0  16   7      285.76      260.32      8.33 o 
   1  16   7       46.55       50.34      4.43 o 
   2  16   7       45.39       45.96      4.13 o 
   0   0   8      257.07      224.77     12.26 o 
   1   0   8       32.56       20.26      3.64 o 
   2   0   8      619.76      594.26     12.89 o 
   3   0   8      451.09      461.85     12.83 o 
   4   0   8       84.64       85.53      7.73 o 
   5   0   8       62.85       55.35      9.15 o 
   6   0   8        0.24        1.04      5.95 o 
   1   1   8     2280.70     2198.33     26.20 o 
   2   1   8     6306.51     6962.06    104.07 o 
   3   1   8       19.01       25.88      4.15 o 
   4   1   8       30.58       35.84      4.74 o 
   5   1   8      388.23      366.44      8.53 o 
   6   1   8        1.42        6.83      5.18 o 
   0   2   8       14.36       10.38      3.45 o 
   1   2   8      418.40      401.29      5.96 o 
   2   2   8      193.43      178.31      5.39 o 
   3   2   8        6.61        6.75      3.70 o 
   4   2   8       19.34       20.90      4.98 o 
   5   2   8       55.62       66.68      4.66 o 
   6   2   8        7.09        4.12      5.62 o 
   1   3   8       40.43       40.75      3.05 o 
   2   3   8       16.44       28.12      3.42 o 
   3   3   8      769.46      764.65     18.67 o 
   4   3   8        3.98        2.75      4.04 o 
   5   3   8       12.60        9.73      4.48 o 
   6   3   8       20.91       24.11      5.74 o 
   0   4   8      206.88      194.45      5.34 o 
   1   4   8      910.12      950.60     14.87 o 
   2   4   8       24.46       16.58      2.83 o 
   3   4   8        0.17       -0.15      3.46 o 
   4   4   8      387.16      386.44      8.53 o 
   5   4   8       41.99       41.71      4.79 o 
   6   4   8      414.07      437.01      8.85 o 
   1   5   8      802.96      813.15     14.32 o 
   2   5   8      548.18      491.50      9.00 o 
   3   5   8       97.90       90.11      4.65 o 
   4   5   8        5.77        6.41      3.77 o 
   5   5   8       11.36       11.16      4.89 o 
   6   5   8        9.71       17.51      4.98 o 
   0   6   8       37.32       36.02      3.58 o 
   1   6   8      191.42      195.57      3.79 o 
   2   6   8      160.48      162.51      3.87 o 
   3   6   8       39.63       40.29      3.86 o 
   4   6   8        4.17       -2.44      4.20 o 
   5   6   8        4.54        6.90      5.44 o 
   6   6   8       26.00       34.76      5.52 o 
   1   7   8      311.04      318.80      7.89 o 
   2   7   8      123.64      133.64      4.43 o 
   3   7   8        6.11        8.72      3.50 o 
   4   7   8       28.80       29.93      4.73 o 
   5   7   8        5.34        3.06      3.89 o 
   6   7   8        5.55       11.78      5.08 o 
   0   8   8      393.32      420.57     13.62 o 
   1   8   8        7.83        9.04      2.54 o 
   2   8   8       20.99       13.84      2.88 o 
   3   8   8        2.49        4.78      3.36 o 
   4   8   8      233.66      218.58      5.23 o 
   5   8   8        9.50        7.50      4.76 o 
   6   8   8      233.30      214.56     11.35 o 
   1   9   8      261.99      244.74      5.68 o 
   2   9   8       71.84       68.96      3.21 o 
   3   9   8       60.92       58.32      3.95 o 
   4   9   8        5.60        9.15      4.03 o 
   5   9   8        9.63        3.84      4.27 o 
   0  10   8        3.41        2.27      3.86 o 
   1  10   8      180.14      160.94      5.67 o 
   2  10   8       31.52       36.96      3.12 o 
   3  10   8        5.96        9.72      2.76 o 
   4  10   8        0.03       -3.78      4.07 o 
   5  10   8       55.70       52.88      5.29 o 
   1  11   8      123.34      138.59      5.91 o 
   2  11   8     1965.30     1804.20     29.04 o 
   3  11   8        0.70        5.18      3.27 o 
   4  11   8        0.18        2.80      3.44 o 
   5  11   8      326.40      357.22     11.86 o 
   0  12   8        5.43        6.80      4.09 o 
   1  12   8        6.85       15.67      2.56 o 
   2  12   8      170.63      173.81      6.25 o 
   3  12   8       14.34       16.66      3.15 o 
   4  12   8        7.10       10.23      4.06 o 
   1  13   8      358.07      346.82      5.96 o 
   2  13   8      115.04      111.93      4.06 o 
   3  13   8       89.08       99.19      4.21 o 
   4  13   8       61.66       66.21      4.54 o 
   0  14   8        1.38       10.52      6.00 o 
   1  14   8        0.02       -3.05      3.23 o 
   2  14   8       27.75       31.49      3.31 o 
   3  14   8        0.20        0.14      3.95 o 
   1  15   8        2.20        6.61      3.87 o 
   2  15   8       23.39       27.23      3.72 o 
   3  15   8       29.08       25.33      3.93 o 
   0  16   8       54.55       52.05      7.01 o 
   1  16   8       28.11       30.78      4.13 o 
   2  16   8        5.48        6.33      3.40 o 
   1   1   9       37.50       34.69      2.69 o 
   2   1   9     2026.75     2179.27     38.72 o 
   3   1   9     1056.97     1130.00     14.41 o 
   4   1   9        6.89        2.71      4.93 o 
   5   1   9      262.53      255.79      7.67 o 
   6   1   9        5.56        6.32      5.52 o 
   0   2   9        0.45       -1.52      3.17 o 
   1   2   9     1043.58     1058.86      9.30 o 
   2   2   9      136.00      150.30      4.94 o 
   3   2   9      426.69      466.41     10.83 o 
   4   2   9       58.01       61.58      4.15 o 
   5   2   9       33.60       35.92      4.64 o 
   6   2   9       43.03       37.96      5.69 o 
   1   3   9     1290.59     1326.85     30.95 o 
   2   3   9       32.40       28.32      3.26 o 
   3   3   9        7.70        6.64      3.55 o 
   4   3   9        0.25        2.82      3.07 o 
   5   3   9       51.10       47.98      4.48 o 
   6   3   9       21.47       18.84      4.91 o 
   0   4   9      853.18      879.39      9.82 o 
   1   4   9       22.25       16.50      2.55 o 
   2   4   9       89.95       88.61      4.69 o 
   3   4   9      418.06      438.68      6.17 o 
   4   4   9      247.93      248.53      5.58 o 
   5   4   9       24.20       24.22      5.07 o 
   6   4   9        6.78        9.07      4.86 o 
   1   5   9       69.07       77.12      3.15 o 
   2   5   9      194.60      164.64      3.86 o 
   3   5   9        0.58        2.54      3.05 o 
   4   5   9      261.32      248.05      5.73 o 
   5   5   9        0.51        5.02      5.21 o 
   6   5   9        0.05        1.36      5.11 o 
   0   6   9     3617.24     3946.01    126.33 o 
   1   6   9     1198.04     1235.97     13.25 o 
   2   6   9        0.27        1.31      2.97 o 
   3   6   9     3242.97     3254.30     62.34 o 
   4   6   9       48.13       55.47      3.66 o 
   5   6   9      115.24      121.11      4.98 o 
   6   6   9      214.57      201.44      7.20 o 
   1   7   9      211.70      214.38      3.69 o 
   2   7   9       17.91       17.41      3.15 o 
   3   7   9      504.66      480.00     21.63 o 
   4   7   9       20.38       21.47      4.21 o 
   5   7   9       33.41       32.52      4.50 o 
   6   7   9        0.12        8.57      4.94 o 
   0   8   9      203.81      247.65     15.61 o 
   1   8   9      127.39      110.38      3.91 o 
   2   8   9       47.63       43.30      2.84 o 
   3   8   9      141.94      145.47      4.30 o 
   4   8   9       88.54       88.28      4.36 o 
   5   8   9       77.39       76.56      5.32 o 
   1   9   9     1682.90     1642.77     19.37 o 
   2   9   9       74.91       72.49      3.37 o 
   3   9   9        8.75       13.77      3.27 o 
   4   9   9       24.66       33.97      4.15 o 
   5   9   9        6.56        8.74      4.57 o 
   0  10   9        0.30        6.93      4.51 o 
   1  10   9      182.61      194.82      5.72 o 
   2  10   9      232.97      227.78      8.98 o 
   3  10   9       71.43       73.36      3.63 o 
   4  10   9       28.66       28.17      6.84 o 
   5  10   9       77.19       83.63      6.19 o 
   1  11   9      159.29      144.71      5.70 o 
   2  11   9       46.79       35.65      3.38 o 
   3  11   9       65.74       77.37      3.73 o 
   4  11   9        3.82        8.93      3.98 o 
   5  11   9       96.19       99.39      7.93 o 
   0  12   9        0.06       -1.17      4.05 o 
   1  12   9        6.40        5.50      2.73 o 
   2  12   9       21.71       17.48      3.13 o 
   3  12   9       60.46       64.56      3.44 o 
   4  12   9        5.57        3.64      4.35 o 
   1  13   9       53.06       48.24      4.22 o 
   2  13   9      266.33      234.62      5.77 o 
   3  13   9       67.32       60.73      3.65 o 
   4  13   9       16.61       19.08      4.26 o 
   0  14   9        6.30        2.68      4.87 o 
   1  14   9        0.27        3.48      3.58 o 
   2  14   9       11.87       10.47      3.69 o 
   3  14   9      112.01       99.20      4.39 o 
   1  15   9       68.21       87.26      4.74 o 
   2  15   9       45.33       38.20      3.66 o 
   3  15   9        0.17        4.77      5.90 o 
   0  16   9      130.08      135.27      8.40 o 
   1  16   9        9.86       12.10      4.69 o 
   2  16   9       46.29       44.81      5.57 o 
   0   0  10     2963.73     2917.30     43.35 o 
   1   0  10      577.85      638.63     10.69 o 
   2   0  10     5002.82     4771.40    133.69 o 
   3   0  10        0.18        0.33      4.81 o 
   4   0  10      497.96      531.11     15.51 o 
   5   0  10      129.23       97.98     11.45 o 
   6   0  10       11.31        6.60      7.25 o 
   1   1  10     1931.58     2133.01     32.58 o 
   2   1  10     2832.40     2945.94     44.25 o 
   3   1  10       56.88       50.16      4.22 o 
   4   1  10      175.43      152.90      6.49 o 
   5   1  10       15.04       16.55      5.34 o 
   6   1  10       88.72       87.00      5.98 o 
   0   2  10      167.42      177.56      5.74 o 
   1   2  10      230.92      218.82      5.08 o 
   2   2  10     1131.93     1182.20     15.15 o 
   3   2  10        1.60       -0.71      3.07 o 
   4   2  10      128.49      141.40      5.16 o 
   5   2  10       53.46       53.63      4.64 o 
   6   2  10        9.62       11.76      5.48 o 
   1   3  10      686.52      717.20      7.48 o 
   2   3  10      135.31      154.62      5.02 o 
   3   3  10      130.24      127.52      4.72 o 
   4   3  10        0.82        1.05      4.10 o 
   5   3  10       10.79       14.58      4.21 o 
   6   3  10      119.64      128.53      5.76 o 
   0   4  10      178.00      160.57      5.23 o 
   1   4  10       26.34       24.19      2.77 o 
   2   4  10      124.57       98.80      4.31 o 
   3   4  10      264.76      260.87      7.34 o 
   4   4  10       62.43       65.75      3.94 o 
   5   4  10        1.19        1.80      4.51 o 
   6   4  10        0.38        6.16      4.94 o 
   1   5  10      681.25      691.62     10.99 o 
   2   5  10        9.25        8.64      2.91 o 
   3   5  10       19.97       22.92      3.38 o 
   4   5  10      376.45      388.89      7.92 o 
   5   5  10        0.39        1.83      4.12 o 
   6   5  10       44.01       49.55      4.83 o 
   0   6  10      122.13      128.67      6.76 o 
   1   6  10        0.22        1.24      2.42 o 
   2   6  10      107.22      105.85      3.47 o 
   3   6  10       44.97       48.12      4.32 o 
   4   6  10       87.58       74.50      4.06 o 
   5   6  10       19.74       19.08      4.07 o 
   6   6  10        0.31       -0.27      4.72 o 
   1   7  10      158.76      168.90      3.77 o 
   2   7  10      183.07      190.34      3.88 o 
   3   7  10       86.47       83.29      4.09 o 
   4   7  10      355.25      362.56      8.29 o 
   5   7  10       12.56       11.77      4.36 o 
   6   7  10       25.42       19.39      5.49 o 
   0   8  10      213.35      178.26      5.80 o 
   1   8  10       88.48       96.95      5.24 o 
   2   8  10        6.66        3.11      2.77 o 
   3   8  10        2.56        8.28      3.17 o 
   4   8  10        1.33        3.10      4.05 o 
   5   8  10        0.16        4.40      5.04 o 
   1   9  10       92.45       99.93      3.87 o 
   2   9  10      871.84      814.36     22.14 o 
   3   9  10       20.61       16.99      3.42 o 
   4   9  10        1.70        2.63      3.58 o 
   5   9  10       11.12       15.47      4.59 o 
   0  10  10      497.21      459.03     18.88 o 
   1  10  10       98.19       95.88      3.46 o 
   2  10  10       93.93       72.06      3.46 o 
   3  10  10       10.36       11.78      3.17 o 
   4  10  10       50.33       47.36      5.26 o 
   5  10  10        6.32        5.89      5.52 o 
   1  11  10      286.22      233.73      9.64 o 
   2  11  10      279.63      278.96      8.06 o 
   3  11  10      248.30      261.19      6.85 o 
   4  11  10       32.76       41.33      5.72 o 
   0  12  10      343.13      335.15     23.56 o 
   1  12  10       57.62       57.29      3.29 o 
   2  12  10      390.15      387.43      8.24 o 
   3  12  10        0.11        2.81      3.28 o 
   4  12  10       45.50       54.38      4.67 o 
   1  13  10       91.39       89.73      4.95 o 
   2  13  10      319.04      321.23     10.08 o 
   3  13  10       23.75       22.13      3.87 o 
   4  13  10      100.64      107.80      6.04 o 
   0  14  10       26.47       27.94      5.74 o 
   1  14  10       23.85       29.43      3.87 o 
   2  14  10       46.17       47.42      4.02 o 
   3  14  10        0.18        2.18      3.81 o 
   1  15  10       88.90       94.15      6.83 o 
   2  15  10        0.96        2.01      3.88 o 
   0  16  10      401.72      449.30     18.67 o 
   1  16  10       11.04       12.48      5.11 o 
   1   1  11     1350.31     1506.66     15.51 o 
   2   1  11       78.83       82.28      3.68 o 
   3   1  11        4.06        0.43      3.50 o 
   4   1  11        0.62       -0.88      4.48 o 
   5   1  11        7.85       11.16      4.89 o 
   6   1  11       47.06       38.32      5.58 o 
   0   2  11       33.89       36.72      3.87 o 
   1   2  11      742.52      779.31     17.53 o 
   2   2  11        8.44        5.47      3.34 o 
   3   2  11        0.00        2.52      3.50 o 
   4   2  11        0.00        1.09      3.77 o 
   5   2  11       48.48       46.65      5.64 o 
   6   2  11        4.74        3.55      5.59 o 
   1   3  11        0.16       -0.07      2.60 o 
   2   3  11       30.28       29.01      3.58 o 
   3   3  11      112.09      119.66      5.01 o 
   4   3  11       25.87       16.91      3.77 o 
   5   3  11        3.27       -0.96      3.67 o 
   6   3  11       38.23       38.96      5.53 o 
   0   4  11      400.16      427.07      7.22 o 
   1   4  11      135.83      150.20      5.26 o 
   2   4  11       18.77       29.63      3.43 o 
   3   4  11       83.06       78.88      4.44 o 
   4   4  11      241.82      226.62      5.22 o 
   5   4  11        5.04        7.25      4.21 o 
   6   4  11       95.00       84.50      5.52 o 
   1   5  11      609.65      601.22     11.77 o 
   2   5  11      318.77      326.34      5.55 o 
   3   5  11     1661.21     1629.96     42.76 o 
   4   5  11      221.64      228.95      5.35 o 
   5   5  11        2.28        4.74      3.73 o 
   6   5  11       23.28       30.69      5.36 o 
   0   6  11     3241.23     3513.07     50.60 o 
   1   6  11      109.53      114.67      2.96 o 
   2   6  11     1062.12     1065.85     18.69 o 
   3   6  11       29.65       24.53      3.70 o 
   4   6  11        1.74        4.89      3.51 o 
   5   6  11       14.39       14.45      4.11 o 
   6   6  11        0.05       -0.26      5.33 o 
   1   7  11       55.42       59.50      2.71 o 
   2   7  11      182.73      163.99      4.34 o 
   3   7  11      105.99      109.28      4.51 o 
   4   7  11      212.23      201.46      5.26 o 
   5   7  11        2.70       -0.75      4.73 o 
   0   8  11      240.10      237.67     12.72 o 
   1   8  11      381.34      376.13      4.95 o 
   2   8  11        2.88        0.32      2.63 o 
   3   8  11      197.05      182.63      9.46 o 
   4   8  11       28.91       28.84      5.81 o 
   5   8  11       43.61       43.78      4.75 o 
   1   9  11        0.48        1.57      2.80 o 
   2   9  11       53.13       54.08      3.18 o 
   3   9  11        3.95        9.06      3.38 o 
   4   9  11       24.69       28.32      4.50 o 
   5   9  11        2.51        0.63      4.19 o 
   0  10  11       72.08       69.74      4.43 o 
   1  10  11       69.36       63.99      3.48 o 
   2  10  11      141.06      168.84      3.95 o 
   3  10  11       35.22       37.56      3.38 o 
   4  10  11       37.89       43.86      4.43 o 
   5  10  11        4.60        6.00      4.80 o 
   1  11  11      297.12      279.70      5.77 o 
   2  11  11       28.54       25.94      3.62 o 
   3  11  11       19.80       24.11      3.32 o 
   4  11  11       35.35       31.16      4.25 o 
   0  12  11      145.20      140.57      5.34 o 
   1  12  11      130.58      133.09      7.48 o 
   2  12  11       92.47      108.23      4.08 o 
   3  12  11       23.88       29.87      3.37 o 
   4  12  11        4.35        5.79      3.99 o 
   1  13  11      171.72      146.40      4.26 o 
   2  13  11        2.74        2.19      3.30 o 
   3  13  11       14.84       10.09      3.91 o 
   0  14  11        0.85        2.10      5.63 o 
   1  14  11        5.31        3.32      3.53 o 
   2  14  11       42.05       33.49      4.32 o 
   3  14  11        3.65       10.30      3.68 o 
   1  15  11       34.04       42.06      4.20 o 
   2  15  11        7.94       12.14      4.25 o 
   0  16  11        0.60        4.34     15.70 o 
   1  16  11       13.76        9.60      4.71 o 
   0   0  12     1385.34     1305.64     25.75 o 
   1   0  12     1014.53     1067.20     26.51 o 
   2   0  12        8.07        8.95      4.12 o 
   3   0  12     2321.14     2371.32     86.66 o 
   4   0  12       75.12       53.21      9.76 o 
   5   0  12        3.43        5.27      7.48 o 
   6   0  12       84.45       99.29      9.62 o 
   1   1  12        2.89        3.68      2.53 o 
   2   1  12      658.81      681.44     11.15 o 
   3   1  12        4.97        2.79      3.36 o 
   4   1  12       11.36       11.19      4.14 o 
   5   1  12       86.44       78.07      5.88 o 
   6   1  12        0.01        3.23      4.56 o 
   0   2  12      215.77      202.56      5.81 o 
   1   2  12      422.62      453.71      6.80 o 
   2   2  12       96.08       91.82      3.98 o 
   3   2  12      117.32      120.82      5.06 o 
   4   2  12       36.17       35.12      4.10 o 
   5   2  12        4.77       13.98      5.38 o 
   6   2  12       12.02       11.50      4.98 o 
   1   3  12      261.59      273.11      4.93 o 
   2   3  12       86.09       84.48      4.40 o 
   3   3  12       59.56       64.42      4.62 o 
   4   3  12      178.10      170.99      5.54 o 
   5   3  12       25.42       29.94      4.52 o 
   6   3  12        0.45       -0.16      4.37 o 
   0   4  12     1383.11     1421.15     64.02 o 
   1   4  12       10.33       17.89      3.00 o 
   2   4  12       71.81       65.26      4.05 o 
   3   4  12       89.49       99.12      5.92 o 
   4   4  12      131.96      119.09      4.31 o 
   5   4  12        5.64        0.36      4.20 o 
   6   4  12        2.37       10.77      5.33 o 
   1   5  12       23.52       18.75      3.86 o 
   2   5  12       97.38      101.67      4.22 o 
   3   5  12      389.60      394.92      6.42 o 
   4   5  12       11.14       12.71      3.84 o 
   5   5  12       68.41       67.84      4.52 o 
   6   5  12        1.22       -0.01      5.17 o 
   0   6  12       89.54       92.87      4.51 o 
   1   6  12       49.32       48.97      3.55 o 
   2   6  12        4.31        6.89      2.96 o 
   3   6  12        1.01        4.26      3.46 o 
   4   6  12       32.17       43.01      4.83 o 
   5   6  12        0.91        6.45      4.28 o 
   1   7  12       57.83       62.91      3.13 o 
   2   7  12      184.97      187.55      6.97 o 
   3   7  12      229.11      230.85      5.27 o 
   4   7  12      165.56      157.17      4.81 o 
   5   7  12       67.94       64.19      5.13 o 
   0   8  12      164.77      158.35     12.09 o 
   1   8  12       28.61       27.86      3.67 o 
   2   8  12       76.77       81.91      3.47 o 
   3   8  12       12.07       18.31      4.23 o 
   4   8  12       22.24       23.34      4.47 o 
   5   8  12        9.96       11.50      5.38 o 
   1   9  12      308.64      298.64      6.02 o 
   2   9  12       13.38       14.14      2.76 o 
   3   9  12       30.05       28.98      3.63 o 
   4   9  12        0.09       -3.74      4.38 o 
   5   9  12        4.46        9.35      4.52 o 
   0  10  12      181.67      160.19     11.62 o 
   1  10  12      168.23      142.75      6.05 o 
   2  10  12       87.92       95.82      4.00 o 
   3  10  12      194.51      200.50      4.31 o 
   4  10  12        0.08       -0.98      4.08 o 
   5  10  12        4.23        4.70      6.46 o 
   1  11  12       60.57       57.18      3.59 o 
   2  11  12      242.22      236.81      6.58 o 
   3  11  12       32.53       37.01      3.72 o 
   4  11  12        7.60        3.83      3.95 o 
   0  12  12       29.46       28.62      5.54 o 
   1  12  12      128.89      118.21      8.94 o 
   2  12  12        2.33        4.92      3.52 o 
   3  12  12      477.18      469.81     12.32 o 
   4  12  12       98.26      104.71      4.97 o 
   1  13  12        4.93        5.98      3.25 o 
   2  13  12      133.34      124.99      5.77 o 
   3  13  12       97.81       94.02      4.14 o 
   0  14  12      147.62      136.37      8.66 o 
   1  14  12       19.62       21.12      3.73 o 
   2  14  12       12.07        8.66      3.67 o 
   3  14  12        3.12        1.07      4.25 o 
   1  15  12        3.30        9.71      4.08 o 
   2  15  12       14.06       16.89      4.14 o 
   0  16  12       24.15       17.72      7.22 o 
   1   1  13       30.35       35.69      3.42 o 
   2   1  13     1356.53     1414.50     22.53 o 
   3   1  13      141.57      126.12      4.80 o 
   4   1  13      139.66      136.66      5.57 o 
   5   1  13       38.44       31.06      5.51 o 
   6   1  13       45.76       46.00      5.74 o 
   0   2  13       91.99       97.41      5.55 o 
   1   2  13      214.79      242.69      4.84 o 
   2   2  13      151.77      158.51      4.39 o 
   3   2  13       94.72      102.93      4.79 o 
   4   2  13       25.53       24.98      3.75 o 
   5   2  13       16.48       15.97      5.38 o 
   6   2  13        3.80        5.81      5.52 o 
   1   3  13        2.67        3.59      3.29 o 
   2   3  13      432.88      479.72     14.53 o 
   3   3  13      492.18      476.00      8.13 o 
   4   3  13       35.59       43.01      4.20 o 
   5   3  13       79.41       73.71      5.54 o 
   6   3  13        3.58        7.72      4.34 o 
   0   4  13      604.56      583.94     12.41 o 
   1   4  13      140.55      144.00      5.71 o 
   2   4  13       26.31       26.18      3.94 o 
   3   4  13      781.73      778.20     22.05 o 
   4   4  13        1.46        9.01      3.23 o 
   5   4  13       18.13       21.65      4.08 o 
   6   4  13       21.50       28.20      6.04 o 
   1   5  13        4.68        7.42      3.61 o 
   2   5  13     1611.23     1664.35     27.75 o 
   3   5  13        4.36        2.00      3.81 o 
   4   5  13        8.29       12.93      3.75 o 
   5   5  13      142.87      150.25      5.47 o 
   0   6  13        4.22        6.56      4.09 o 
   1   6  13      411.79      444.71      5.48 o 
   2   6  13      584.12      613.38      9.21 o 
   3   6  13      284.51      272.42      8.25 o 
   4   6  13       25.03       18.20      4.19 o 
   5   6  13        3.86        6.04      4.07 o 
   1   7  13      252.87      253.43      5.55 o 
   2   7  13      838.61      808.62     10.24 o 
   3   7  13        8.96       14.55      3.78 o 
   4   7  13        0.59        2.74      4.21 o 
   5   7  13       91.26       92.54      5.12 o 
   0   8  13        6.05       15.59      3.61 o 
   1   8  13       19.08       20.85      2.86 o 
   2   8  13       21.57       20.46      2.98 o 
   3   8  13      201.75      209.70      5.42 o 
   4   8  13       13.84       19.60      4.95 o 
   5   8  13       21.38       20.94      4.35 o 
   1   9  13       44.80       48.27      3.47 o 
   2   9  13      639.85      607.14     10.89 o 
   3   9  13       95.71       96.87      4.24 o 
   4   9  13        4.41       -0.56      4.14 o 
   5   9  13      169.97      158.65      5.82 o 
   0  10  13        1.14        4.98      4.27 o 
   1  10  13        0.50        1.10      3.07 o 
   2  10  13       25.77       22.59      3.30 o 
   3  10  13       29.01       24.87      3.31 o 
   4  10  13       49.25       55.92      4.81 o 
   1  11  13        0.02        0.60      3.44 o 
   2  11  13       66.24       73.62      3.71 o 
   3  11  13        1.46        3.34      3.40 o 
   4  11  13        0.27        1.90      4.22 o 
   0  12  13       12.35       15.07      3.99 o 
   1  12  13       45.16       40.36      4.20 o 
   2  12  13        0.33       -0.46      3.29 o 
   3  12  13       20.48       18.70      4.29 o 
   4  12  13       12.29       15.48      5.34 o 
   1  13  13        9.61        7.24      3.84 o 
   2  13  13      229.37      198.19      6.79 o 
   3  13  13        5.92       10.65      3.91 o 
   0  14  13        0.12       -3.45      5.90 o 
   1  14  13        9.37        5.97      4.42 o 
   2  14  13       27.71       21.71      4.20 o 
   1  15  13       21.64       24.63      4.19 o 
   0   0  14      100.61      132.27     10.76 o 
   1   0  14        2.71        3.76      3.68 o 
   2   0  14        1.88       -3.07      4.04 o 
   3   0  14       80.82       61.59      5.56 o 
   4   0  14      757.27      824.02     45.37 o 
   5   0  14      114.95      101.88      9.04 o 
   6   0  14      131.61      143.63     10.85 o 
   1   1  14      206.58      233.46      4.80 o 
   2   1  14       99.37       92.28      4.63 o 
   3   1  14      533.34      545.86      7.71 o 
   4   1  14      106.03       90.99      5.27 o 
   5   1  14       45.24       49.04      6.61 o 
   6   1  14       42.14       37.80      6.11 o 
   0   2  14     1229.73     1261.43     23.07 o 
   1   2  14       22.26       25.02      2.81 o 
   2   2  14      259.83      271.59      8.04 o 
   3   2  14      473.60      481.78      9.63 o 
   4   2  14       99.66       90.28      4.83 o 
   5   2  14        1.05       -2.13      4.97 o 
   6   2  14       38.68       46.48      6.71 o 
   1   3  14      126.89      134.88      4.20 o 
   2   3  14      717.70      773.29     14.07 o 
   3   3  14       21.36       21.37      4.11 o 
   4   3  14       12.62       13.67      4.40 o 
   5   3  14       13.31       10.12      4.66 o 
   6   3  14        1.84        7.54      5.76 o 
   0   4  14      480.51      545.38     30.28 o 
   1   4  14        0.23        2.20      3.06 o 
   2   4  14        0.58       -1.93      4.12 o 
   3   4  14      330.59      329.71      7.62 o 
   4   4  14       61.76       65.42      4.82 o 
   5   4  14       66.47       72.39      4.58 o 
   1   5  14        9.33        5.61      3.53 o 
   2   5  14      435.16      452.30      9.13 o 
   3   5  14       41.59       48.39      4.00 o 
   4   5  14       38.30       41.51      4.06 o 
   5   5  14       20.48       18.63      4.54 o 
   0   6  14        4.38        7.85      4.34 o 
   1   6  14       27.48       25.85      2.68 o 
   2   6  14      109.08      109.14      4.17 o 
   3   6  14        1.01        2.38      3.58 o 
   4   6  14       26.39       30.80      4.13 o 
   5   6  14       26.26       35.00      4.87 o 
   1   7  14       12.35       13.63      2.79 o 
   2   7  14      297.86      305.23      8.62 o 
   3   7  14       94.39       90.19      4.06 o 
   4   7  14       39.45       38.96      4.80 o 
   5   7  14       50.62       55.29      5.23 o 
   0   8  14      559.04      589.81     26.74 o 
   1   8  14        0.25       -0.34      2.78 o 
   2   8  14      335.01      312.00      4.37 o 
   3   8  14      197.77      196.67      5.36 o 
   4   8  14      117.39      119.02      5.06 o 
   5   8  14       45.01       41.89      4.63 o 
   1   9  14      300.98      276.50     10.18 o 
   2   9  14      484.78      488.00      9.96 o 
   3   9  14       31.02       34.66      3.82 o 
   4   9  14        1.08        3.87      4.30 o 
   5   9  14        7.07       -0.16      9.25 o 
   0  10  14      945.93      954.85     57.48 o 
   1  10  14       25.76       20.28      3.56 o 
   2  10  14      220.16      233.04      5.24 o 
   3  10  14       84.45       75.49      5.70 o 
   4  10  14        7.42       12.76      5.25 o 
   1  11  14      130.23      122.31      4.47 o 
   2  11  14        4.38        3.22      5.01 o 
   3  11  14      206.27      199.58      9.50 o 
   4  11  14      333.49      346.60     11.75 o 
   0  12  14       10.80        7.92      4.83 o 
   1  12  14        0.23        3.56      3.67 o 
   2  12  14        0.95        5.87      4.38 o 
   3  12  14       51.38       59.34      3.99 o 
   1  13  14        0.33       -3.81      3.81 o 
   2  13  14       98.54       97.51      7.18 o 
   3  13  14       42.71       45.10      4.38 o 
   0  14  14       19.43       31.98      5.30 o 
   1  14  14        5.76        5.62      3.92 o 
   2  14  14        5.15        8.10      3.72 o 
   1  15  14       24.38       30.22      4.20 o 
   1   1  15      166.01      172.58      4.00 o 
   2   1  15        3.22       10.50      4.07 o 
   3   1  15      975.52      947.67     10.58 o 
   4   1  15       80.46       59.89      4.61 o 
   5   1  15       40.54       35.70      5.29 o 
   6   1  15       55.57       56.09      7.13 o 
   0   2  15      527.20      585.20      9.47 o 
   1   2  15       53.14       59.27      3.65 o 
   2   2  15      532.11      545.95     12.03 o 
   3   2  15        0.03       -3.65      3.79 o 
   4   2  15       87.16       82.87      5.31 o 
   5   2  15        2.10        5.40      5.69 o 
   1   3  15      101.92      114.71      3.74 o 
   2   3  15      487.14      510.69     13.67 o 
   3   3  15       15.26        9.63      3.40 o 
   4   3  15      116.25      110.16      5.36 o 
   5   3  15        2.82        6.40      4.67 o 
   0   4  15      580.16      614.23     15.56 o 
   1   4  15      376.96      377.90      7.84 o 
   2   4  15      784.30      799.08     18.56 o 
   3   4  15      212.29      204.88      5.94 o 
   4   4  15        0.08        0.27      3.76 o 
   5   4  15       11.73        8.71      4.48 o 
   1   5  15      641.99      622.25     12.50 o 
   2   5  15      509.77      516.52     10.07 o 
   3   5  15       81.37       84.54      4.44 o 
   4   5  15        7.01        5.18      4.20 o 
   5   5  15       10.07       10.05      5.09 o 
   0   6  15       81.41       77.46      4.55 o 
   1   6  15      394.27      406.97     10.88 o 
   2   6  15       10.72       12.23      3.75 o 
   3   6  15       10.56        7.19      4.11 o 
   4   6  15        0.26        4.10      3.65 o 
   5   6  15      120.25      126.14      5.28 o 
   1   7  15       56.64       58.54      3.52 o 
   2   7  15       83.13       80.60      4.04 o 
   3   7  15      176.13      167.48      6.70 o 
   4   7  15        7.60        7.20      4.03 o 
   5   7  15        7.70        9.68      5.22 o 
   0   8  15      197.07      191.16     13.47 o 
   1   8  15       44.94       47.33      3.07 o 
   2   8  15      117.92      123.99      4.91 o 
   3   8  15       81.93       78.18      4.59 o 
   4   8  15       37.98       38.41      5.00 o 
   5   8  15       12.09       12.15      5.14 o 
   1   9  15      224.68      216.51      8.34 o 
   2   9  15      184.08      171.94      3.84 o 
   3   9  15        5.41        4.46      3.53 o 
   4   9  15       33.65       36.23      4.20 o 
   0  10  15       24.97       26.46      4.47 o 
   1  10  15       49.49       53.39      4.61 o 
   2  10  15       76.93       75.76      5.38 o 
   3  10  15        5.26        3.91      3.43 o 
   4  10  15        2.93        7.46      4.82 o 
   1  11  15      103.74      109.40      6.02 o 
   2  11  15       54.60       48.30      4.59 o 
   3  11  15      161.38      158.26      7.43 o 
   4  11  15       44.91       53.86      4.75 o 
   0  12  15       64.54       67.62      5.67 o 
   1  12  15       14.76       18.76      3.66 o 
   2  12  15        1.82        1.37      3.90 o 
   3  12  15        1.21        3.66      3.71 o 
   1  13  15        0.03        4.97      3.62 o 
   2  13  15        0.01        1.30      4.49 o 
   3  13  15      129.57      107.97     11.46 o 
   0  14  15      323.31      347.43     38.15 o 
   1  14  15       12.28        9.07      4.02 o 
   2  14  15       42.68       37.59      5.09 o 
   0   0  16      794.14      909.74     19.77 o 
   1   0  16        0.12        4.27      3.98 o 
   2   0  16      139.45      140.71      5.65 o 
   3   0  16      548.04      495.42     11.84 o 
   4   0  16       10.81       22.77      7.77 o 
   5   0  16        1.01        4.31      6.78 o 
   1   1  16       36.21       35.86      3.20 o 
   2   1  16       27.26       24.05      3.79 o 
   3   1  16        0.80        6.96      3.67 o 
   4   1  16       77.46       74.21      5.33 o 
   5   1  16        8.11       12.13      5.60 o 
   0   2  16        0.82        0.45      3.48 o 
   1   2  16      474.99      480.74      8.42 o 
   2   2  16       78.69       86.98      4.64 o 
   3   2  16      162.90      173.15      6.21 o 
   4   2  16       44.51       32.83      5.11 o 
   5   2  16        0.04        4.51      5.88 o 
   1   3  16        4.77        6.59      2.97 o 
   2   3  16        1.11        2.01      4.04 o 
   3   3  16       84.46       85.05      5.00 o 
   4   3  16       94.60       91.88      5.53 o 
   5   3  16       10.83       11.23      6.13 o 
   0   4  16       66.46       78.48      4.98 o 
   1   4  16       29.02       32.56      3.39 o 
   2   4  16      157.28      156.43      5.90 o 
   3   4  16       35.76       34.48      4.84 o 
   4   4  16       56.90       56.04      5.45 o 
   5   4  16       35.54       34.03      5.03 o 
   1   5  16      885.22      998.74     15.61 o 
   2   5  16      140.61      129.55      5.46 o 
   3   5  16        1.38        3.87      3.76 o 
   4   5  16        6.47        5.88      4.74 o 
   5   5  16       42.38       36.22      4.81 o 
   0   6  16        6.53       10.16      3.59 o 
   1   6  16        1.78        5.24      2.84 o 
   2   6  16        8.13        8.24      4.16 o 
   3   6  16        6.02        7.75      3.78 o 
   4   6  16        4.43        2.32      3.83 o 
   5   6  16        3.81        0.77      5.08 o 
   1   7  16      828.19      875.67     20.26 o 
   2   7  16      159.93      160.49      4.77 o 
   3   7  16       80.48       76.47      5.47 o 
   4   7  16       34.76       34.47      4.32 o 
   5   7  16       26.66       26.52      5.30 o 
   0   8  16       21.34       25.72      5.35 o 
   1   8  16       19.93       21.66      2.98 o 
   2   8  16      123.92      139.38      4.14 o 
   3   8  16        0.13        4.88      3.80 o 
   4   8  16        3.90        5.61      5.06 o 
   1   9  16       52.54       49.97      3.37 o 
   2   9  16       39.16       31.92      3.55 o 
   3   9  16      125.69      117.46      4.32 o 
   4   9  16       35.07       26.28      4.81 o 
   0  10  16       31.96       34.71      4.82 o 
   1  10  16       16.30       18.94      3.43 o 
   2  10  16       20.93       17.26      4.06 o 
   3  10  16      225.70      212.16      7.53 o 
   4  10  16        1.80        3.62      4.41 o 
   1  11  16       96.48       94.29      5.33 o 
   2  11  16       20.62       25.73      4.04 o 
   3  11  16       86.73       93.00      4.61 o 
   0  12  16      259.10      236.63      9.24 o 
   1  12  16       26.88       29.58      4.20 o 
   2  12  16       15.29       18.38      4.36 o 
   3  12  16      162.14      149.82      6.61 o 
   1  13  16       29.42       32.75      4.01 o 
   2  13  16        1.24        0.90      4.21 o 
   0  14  16        6.70        3.06      6.86 o 
   1  14  16       70.92       63.14      4.90 o 
   1   1  17       28.44       30.62      3.58 o 
   2   1  17        6.76        9.97      3.08 o 
   3   1  17      224.12      217.99      7.83 o 
   4   1  17        1.38        0.75      4.73 o 
   5   1  17        0.00        0.78      6.34 o 
   0   2  17      753.35      773.69     21.37 o 
   1   2  17      204.34      223.49      5.68 o 
   2   2  17        0.65        2.71      3.67 o 
   3   2  17      249.16      245.95      7.12 o 
   4   2  17        5.84       11.33      5.48 o 
   5   2  17        0.45        7.24      6.00 o 
   1   3  17       51.08       55.64      3.46 o 
   2   3  17      295.19      316.39      6.44 o 
   3   3  17       95.25       89.12      5.34 o 
   4   3  17       10.52       17.08      5.56 o 
   5   3  17       23.49       23.12      5.44 o 
   0   4  17        0.57        3.72      4.00 o 
   1   4  17       84.83       92.81      5.15 o 
   2   4  17        4.07        6.69      4.09 o 
   3   4  17        8.72        9.23      3.87 o 
   4   4  17       38.96       27.82      5.08 o 
   5   4  17       12.26       15.63      4.69 o 
   1   5  17      455.44      505.66      7.31 o 
   2   5  17     1405.64     1485.88     39.16 o 
   3   5  17        9.40        4.79      3.76 o 
   4   5  17       20.47       26.68      4.04 o 
   5   5  17      194.25      199.35     10.30 o 
   0   6  17       24.30       16.65      4.03 o 
   1   6  17       41.36       46.66      4.31 o 
   2   6  17      124.66      129.51      4.81 o 
   3   6  17       54.48       55.12      4.48 o 
   4   6  17       52.37       54.60      5.28 o 
   5   6  17       25.07       17.40      5.21 o 
   1   7  17       81.48       76.27      3.34 o 
   2   7  17      611.40      647.73     18.85 o 
   3   7  17       15.54       16.14      4.25 o 
   4   7  17       15.00       16.73      5.14 o 
   0   8  17        5.18        9.54      4.31 o 
   1   8  17      207.55      189.35      5.64 o 
   2   8  17       36.94       40.89      6.37 o 
   3   8  17       15.47       15.18      4.62 o 
   4   8  17        3.21        2.63      4.54 o 
   1   9  17        4.17        2.61      3.79 o 
   2   9  17       59.12       66.96      4.54 o 
   3   9  17        3.47        2.96      3.93 o 
   4   9  17        9.01       10.60      4.71 o 
   0  10  17      229.77      220.10      7.15 o 
   1  10  17       24.87       28.30      3.48 o 
   2  10  17        8.13        5.21      4.18 o 
   3  10  17      167.87      168.70      5.95 o 
   4  10  17       19.63       24.38      5.05 o 
   1  11  17       19.07       21.25      3.70 o 
   2  11  17       28.57       28.13      3.93 o 
   3  11  17       25.75       27.91      4.73 o 
   0  12  17      140.70      134.32      6.24 o 
   1  12  17        2.92        4.61      4.31 o 
   2  12  17       25.96       21.17      4.15 o 
   3  12  17       32.47       26.19      7.84 o 
   1  13  17        0.08        3.74      3.74 o 
   2  13  17        0.02       -1.01      4.55 o 
   0  14  17       32.21       40.60      7.96 o 
   0   0  18      621.91      613.62     15.16 o 
   1   0  18      123.64      131.90      5.96 o 
   2   0  18      271.89      247.84     11.71 o 
   3   0  18       12.98       14.22      5.56 o 
   4   0  18      347.22      349.38     23.28 o 
   5   0  18       23.54       22.88      7.28 o 
   1   1  18       10.15       10.00      3.44 o 
   2   1  18       26.44       24.19      3.38 o 
   3   1  18        2.08        2.10      4.21 o 
   4   1  18      102.14       82.08      6.19 o 
   5   1  18        3.58        3.80      5.37 o 
   0   2  18      325.54      337.15      7.19 o 
   1   2  18       43.70       43.13      3.65 o 
   2   2  18       23.96       28.39      4.27 o 
   3   2  18      372.23      353.21      9.36 o 
   4   2  18      264.90      256.75      7.64 o 
   5   2  18       13.42       10.34      8.42 o 
   1   3  18      142.40      151.76      4.85 o 
   2   3  18      101.28       89.98      4.88 o 
   3   3  18      121.09      116.74      6.72 o 
   4   3  18      254.32      255.82      8.96 o 
   5   3  18       33.85       32.19      6.17 o 
   0   4  18       12.09       12.49      4.22 o 
   1   4  18       73.22       73.55      3.43 o 
   2   4  18      281.88      283.95      7.42 o 
   3   4  18       45.92       34.30      6.35 o 
   4   4  18       38.26       40.80      5.28 o 
   5   4  18        0.49        6.89      5.23 o 
   1   5  18      168.99      180.37      4.50 o 
   2   5  18       50.94       50.95      5.25 o 
   3   5  18        9.50        7.84      4.99 o 
   4   5  18       35.66       26.55      5.13 o 
   5   5  18       20.42       13.66      5.74 o 
   0   6  18      187.62      181.59      6.00 o 
   1   6  18       11.63        8.13      3.42 o 
   2   6  18        5.54        4.40      4.07 o 
   3   6  18        0.60        5.53      4.10 o 
   4   6  18        1.41        1.33      5.53 o 
   1   7  18       97.29      101.92      3.72 o 
   2   7  18       30.41       33.36      3.93 o 
   3   7  18        6.05        9.22      4.25 o 
   4   7  18        1.52        2.55      4.43 o 
   0   8  18      317.53      317.45      8.50 o 
   1   8  18       13.09       15.26      3.60 o 
   2   8  18      232.13      221.33      7.31 o 
   3   8  18      104.46       96.89      5.11 o 
   4   8  18       51.50       48.21      5.80 o 
   1   9  18       87.01       81.56      4.20 o 
   2   9  18       11.82        9.65      3.41 o 
   3   9  18       43.87       51.70      4.57 o 
   4   9  18       33.75       25.11      4.77 o 
   0  10  18      199.43      174.42      7.16 o 
   1  10  18       20.61       15.48      4.11 o 
   2  10  18        3.83        0.50      4.67 o 
   3  10  18       59.65       64.44      4.67 o 
   1  11  18        4.97        4.52      3.99 o 
   2  11  18       55.21       61.86      5.81 o 
   3  11  18       20.16       26.90      4.48 o 
   0  12  18      111.23      113.19      8.41 o 
   1  12  18        4.62        8.30      4.34 o 
   2  12  18       37.29       40.43      4.63 o 
   1  13  18        5.01        2.01      3.84 o 
   1   1  19      186.19      176.68      4.48 o 
   2   1  19       53.25       49.10      3.74 o 
   3   1  19       16.80       12.81      5.05 o 
   4   1  19      117.25      101.14      5.94 o 
   5   1  19       99.24      100.09      7.51 o 
   0   2  19       21.11       27.02      4.42 o 
   1   2  19       23.38       24.76      3.40 o 
   2   2  19       98.43       97.05      5.74 o 
   3   2  19       21.51       19.96      5.09 o 
   4   2  19      198.15      172.63      9.05 o 
   5   2  19       30.03       33.18      6.67 o 
   1   3  19       26.46       31.03      3.57 o 
   2   3  19      297.20      276.93      7.95 o 
   3   3  19      500.69      483.43     12.65 o 
   4   3  19        0.01       -4.60      5.60 o 
   5   3  19      114.92      122.29      6.26 o 
   0   4  19       94.56      108.86      6.07 o 
   1   4  19       18.30       13.49      3.47 o 
   2   4  19        8.16        7.70      3.99 o 
   3   4  19      102.02       98.38     11.20 o 
   4   4  19       12.48       10.61      5.72 o 
   5   4  19       61.74       69.95      7.85 o 
   1   5  19      192.73      210.86      4.78 o 
   2   5  19        4.48        4.06      4.04 o 
   3   5  19        9.29       17.57      6.10 o 
   4   5  19       65.74       63.35      4.82 o 
   0   6  19       56.30       65.16      4.47 o 
   1   6  19      498.05      516.36      7.45 o 
   2   6  19        0.91        2.22      3.46 o 
   3   6  19      134.72      148.30      6.48 o 
   4   6  19       10.77       10.97      4.90 o 
   1   7  19      849.48      864.34     19.11 o 
   2   7  19        6.10       14.73      3.76 o 
   3   7  19        0.24        9.86      5.47 o 
   4   7  19       51.99       48.97      4.83 o 
   0   8  19      356.74      377.34      8.74 o 
   1   8  19       35.28       41.31      4.72 o 
   2   8  19       30.97       31.50      4.04 o 
   3   8  19       93.57       93.76     10.25 o 
   4   8  19        8.82        8.87      4.86 o 
   1   9  19       14.82       19.83      3.78 o 
   2   9  19       67.85       62.24      4.15 o 
   3   9  19      463.72      474.14     24.93 o 
   0  10  19        0.85       -2.34      5.79 o 
   1  10  19       23.09       22.73      3.95 o 
   2  10  19        0.01       -3.91      3.91 o 
   3  10  19        0.37        4.91      4.57 o 
   1  11  19       31.64       27.79      4.71 o 
   2  11  19        3.08        2.31      4.23 o 
   0  12  19       59.49       64.37      6.43 o 
   1  12  19        0.01        1.31      3.96 o 
   2  12  19       26.74       23.78      5.45 o 
   0   0  20      115.83      116.05      7.29 o 
   1   0  20        1.87        2.88      5.03 o 
   2   0  20      125.48      130.38      6.47 o 
   3   0  20      128.74      114.51      9.09 o 
   4   0  20       73.52       60.11      8.82 o 
   5   0  20       86.25      118.30     14.27 o 
   1   1  20      304.74      303.26      6.87 o 
   2   1  20       14.81       14.12      3.84 o 
   3   1  20      153.00      126.05      6.08 o 
   4   1  20       96.41      102.52      7.89 o 
   0   2  20      118.11      136.81      6.47 o 
   1   2  20       37.34       37.34      3.27 o 
   2   2  20        9.01        6.78      3.94 o 
   3   2  20        0.00        0.33      5.48 o 
   4   2  20       84.10       66.16      6.13 o 
   1   3  20      395.30      434.34      7.16 o 
   2   3  20       58.54       53.25      5.15 o 
   3   3  20      195.33      175.76     11.08 o 
   4   3  20       13.35        5.66      5.94 o 
   0   4  20       76.15       78.44      5.85 o 
   1   4  20      164.59      173.82      4.61 o 
   2   4  20        0.45        1.77      4.90 o 
   3   4  20       25.14       22.02      5.65 o 
   4   4  20        0.12       -0.64      6.12 o 
   1   5  20       94.13       97.53      3.88 o 
   2   5  20      242.72      255.96      8.74 o 
   3   5  20       55.17       46.18      5.15 o 
   4   5  20       17.70       18.52      6.34 o 
   0   6  20       46.56       32.69      5.41 o 
   1   6  20       78.97       78.45      3.95 o 
   2   6  20        2.27        7.80      3.44 o 
   3   6  20       25.15       25.30      4.77 o 
   4   6  20        0.49       -3.76      6.21 o 
   1   7  20       19.13       20.66      3.95 o 
   2   7  20      376.28      366.34      6.62 o 
   3   7  20        5.47       10.64      5.72 o 
   4   7  20        3.22        6.20      5.72 o 
   0   8  20        3.16        8.73      5.62 o 
   1   8  20        2.49        3.16      3.59 o 
   2   8  20       71.87       65.73      4.22 o 
   3   8  20        4.27        7.82      5.05 o 
   1   9  20       31.05       28.56      4.79 o 
   2   9  20       39.04       34.65      4.21 o 
   3   9  20       17.45       26.85      5.33 o 
   0  10  20       18.71       12.74      5.37 o 
   1  10  20       16.32       20.94      3.85 o 
   2  10  20       12.58       11.95      5.44 o 
   3  10  20       13.85        4.22      6.17 o 
   1  11  20       22.05       19.64      4.81 o 
   2  11  20       12.73       13.47      4.88 o 
   0  12  20        0.08        1.04      7.78 o 
   1  12  20        7.34        9.14      4.11 o 
   1   1  21      107.13      115.24      5.14 o 
   2   1  21       14.97       12.96      3.72 o 
   3   1  21       17.79       14.45      5.50 o 
   4   1  21        0.35       -3.27      5.87 o 
   0   2  21      216.76      230.71      5.67 o 
   1   2  21        0.03        0.15      3.23 o 
   2   2  21        4.51        1.80      4.76 o 
   3   2  21       70.71       62.38      6.22 o 
   4   2  21        8.07       17.10      6.91 o 
   1   3  21      102.18      109.32      3.90 o 
   2   3  21       83.62       72.16      5.53 o 
   3   3  21        8.66       11.01      4.46 o 
   4   3  21       29.11       19.31      6.00 o 
   0   4  21       47.18       46.79      7.33 o 
   1   4  21      431.57      454.46      7.80 o 
   2   4  21       88.97       90.83      5.64 o 
   3   4  21       61.77       62.19      6.12 o 
   4   4  21       69.26       73.48      7.83 o 
   1   5  21      382.48      400.52      7.25 o 
   2   5  21        9.01       10.18      5.50 o 
   3   5  21        7.81        4.97      5.37 o 
   4   5  21       13.40       15.85      5.82 o 
   0   6  21     1628.79     1456.40    302.28 o 
   1   6  21       36.15       37.99      4.47 o 
   2   6  21       77.00       74.92      3.96 o 
   3   6  21       14.78       16.15      5.30 o 
   4   6  21       60.09       61.09      6.41 o 
   1   7  21       75.35       80.55      4.68 o 
   2   7  21       49.72       47.36      4.10 o 
   3   7  21       45.14       41.22      5.47 o 
   0   8  21       13.06       13.95      5.81 o 
   1   8  21      211.36      235.17     10.11 o 
   2   8  21       14.17       21.78      4.73 o 
   3   8  21      112.43      107.88      6.47 o 
   1   9  21       95.45       88.80      4.61 o 
   2   9  21        0.26       -4.48      4.48 o 
   3   9  21        0.68       -0.78      5.26 o 
   0  10  21       45.03       32.94      6.91 o 
   1  10  21        1.58        2.88      4.52 o 
   2  10  21        6.85        6.78      4.64 o 
   1  11  21        0.37       -0.23      4.17 o 
   0   0  22       59.48       54.69      5.84 o 
   1   0  22       20.96       22.27      4.46 o 
   2   0  22      155.55      166.70      7.33 o 
   3   0  22        8.60        9.47      7.66 o 
   4   0  22        0.01       -1.61      7.55 o 
   1   1  22       41.70       39.23      3.80 o 
   2   1  22        0.11       -3.47      3.91 o 
   3   1  22       51.15       51.75      4.82 o 
   4   1  22        1.93        2.79      6.40 o 
   0   2  22      450.45      472.06     11.40 o 
   1   2  22      117.79      130.66      4.76 o 
   2   2  22        5.16        7.83      4.78 o 
   3   2  22        4.04        7.92      5.21 o 
   4   2  22      131.54      114.96     10.57 o 
   1   3  22      218.46      220.05      4.99 o 
   2   3  22      425.90      431.65      7.89 o 
   3   3  22       54.21       59.33      5.24 o 
   4   3  22        1.61       10.32      5.60 o 
   0   4  22       31.54       39.59      4.50 o 
   1   4  22        0.38       -0.84      3.83 o 
   2   4  22        0.42        6.24      4.44 o 
   3   4  22        2.72        2.42      5.71 o 
   4   4  22        3.67        0.19      7.40 o 
   1   5  22      116.38      120.62      4.55 o 
   2   5  22        1.63        4.71      4.24 o 
   3   5  22        0.78       -2.84      5.91 o 
   4   5  22        2.42        7.05     13.90 o 
   0   6  22        3.91        8.72      5.54 o 
   1   6  22        8.46        7.51      4.39 o 
   2   6  22        1.28        1.03      4.11 o 
   3   6  22        3.34        2.40      4.79 o 
   1   7  22       76.88       83.94      4.10 o 
   2   7  22       53.85       61.32      4.07 o 
   3   7  22        0.50        3.32      5.56 o 
   0   8  22        0.46       -1.91      6.17 o 
   1   8  22       21.93       20.19      4.42 o 
   2   8  22        5.30        7.51      4.79 o 
   3   8  22        0.36        0.44      4.05 o 
   1   9  22       76.31       67.28      5.15 o 
   2   9  22       38.76       47.36      4.57 o 
   0  10  22       60.96       56.21     19.40 o 
   1  10  22       53.84       49.82      4.82 o 
   1   1  23      104.94      101.94      4.48 o 
   2   1  23       10.18        8.11      3.90 o 
   3   1  23       14.24       10.67      5.37 o 
   4   1  23       88.02       73.62      7.09 o 
   0   2  23       77.93       86.70      5.56 o 
   1   2  23       38.62       43.39      3.86 o 
   2   2  23        0.01       -1.50      4.37 o 
   3   2  23       40.34       40.41      6.44 o 
   4   2  23       52.78       49.19      9.86 o 
   1   3  23      284.61      299.65      5.60 o 
   2   3  23        2.83        2.84      4.80 o 
   3   3  23        2.39        0.49      5.62 o 
   0   4  23      463.53      481.58     13.30 o 
   1   4  23       29.39       32.98      3.35 o 
   2   4  23        2.59       -1.18      4.24 o 
   3   4  23        6.10       12.23      7.14 o 
   1   5  23       96.58      102.02      4.61 o 
   2   5  23        2.67        3.60      4.86 o 
   3   5  23      146.64      137.32     12.97 o 
   0   6  23        3.66        7.46      4.79 o 
   1   6  23       33.70       30.63      4.03 o 
   2   6  23        4.89        4.60      4.08 o 
   3   6  23        2.68        1.31      6.42 o 
   1   7  23        1.42        2.09      4.18 o 
   2   7  23        3.75        4.63      3.98 o 
   3   7  23      165.03      152.96     12.05 o 
   0   8  23      887.75      912.23     41.66 o 
   1   8  23       52.92       56.57      4.38 o 
   2   8  23        0.53       -0.31      4.45 o 
   1   9  23      134.43      125.81      6.79 o 
   2   9  23        0.12       -2.63      6.30 o 
   0  10  23        4.16        6.44      6.35 o 
   1  10  23        3.80       14.54     10.79 o 
   0   0  24        3.25        3.28      6.69 o 
   1   0  24       22.09       25.41      5.46 o 
   2   0  24        0.25       -1.90      5.73 o 
   3   0  24        0.49        1.38      7.82 o 
   1   1  24       10.67       13.12      3.98 o 
   2   1  24        5.53        5.84      4.54 o 
   3   1  24        0.26        1.24      5.55 o 
   0   2  24        0.54        4.32      5.27 o 
   1   2  24        6.28        9.07      3.50 o 
   2   2  24      259.92      234.45      6.86 o 
   3   2  24       26.59       15.93      6.01 o 
   1   3  24       17.18       15.75      3.71 o 
   2   3  24        3.90        0.31      5.51 o 
   3   3  24       43.99       34.19      6.05 o 
   0   4  24       39.60       40.07      5.66 o 
   1   4  24      182.93      183.39      5.07 o 
   2   4  24       38.20       39.37      6.13 o 
   3   4  24       93.13       89.08      6.99 o 
   1   5  24        8.57       10.04      4.50 o 
   2   5  24        5.21        3.80      4.66 o 
   3   5  24        5.02       -0.22      6.60 o 
   0   6  24      134.28      141.52      6.08 o 
   1   6  24       31.69       32.67      4.70 o 
   2   6  24        4.48        7.59      4.84 o 
   1   7  24        1.10        3.83      4.06 o 
   2   7  24       19.21       20.75      4.27 o 
   0   8  24      107.42       99.47      7.06 o 
   1   8  24       44.13       36.92      4.20 o 
   1   9  24        0.97        1.28      5.31 o 
   1   1  25        2.53       -2.98      4.14 o 
   2   1  25        5.05        6.29      5.29 o 
   3   1  25        6.99        6.52      6.86 o 
   0   2  25      191.82      204.90      6.54 o 
   1   2  25       19.02       23.32      4.40 o 
   2   2  25      125.86      118.36      5.74 o 
   3   2  25       13.53       12.76      7.16 o 
   1   3  25       19.09       19.40      4.01 o 
   2   3  25        7.93       11.65      5.88 o 
   3   3  25       10.99       10.51      7.07 o 
   0   4  25     1023.78     1106.27     47.63 o 
   1   4  25       86.52       92.42      5.03 o 
   2   4  25       43.04       49.16      5.23 o 
   1   5  25       55.36       56.37      5.04 o 
   2   5  25        5.32        0.89      4.08 o 
   0   6  25      205.78      204.44      7.24 o 
   1   6  25       63.45       61.68      4.96 o 
   2   6  25       10.71       12.82      5.31 o 
   1   7  25       14.05       20.95      5.22 o 
   0   8  25      201.00      198.77     11.33 o 
   0   0  26        8.75       10.58      6.48 o 
   1   0  26       31.47       33.92      5.04 o 
   2   0  26       62.07       48.37      7.52 o 
   1   1  26       22.44       30.97      4.01 o 
   2   1  26       12.93       18.55      5.27 o 
   0   2  26       45.27       46.72      5.50 o 
   1   2  26      266.23      261.61      7.05 o 
   2   2  26        0.10        1.12      5.05 o 
   1   3  26      237.13      230.68      5.54 o 
   2   3  26        0.60        4.83      4.57 o 
   0   4  26      462.22      459.43      9.44 o 
   1   4  26        0.05        3.56      4.60 o 
   2   4  26       58.72       47.68      6.35 o 
   1   5  26       16.73       19.44      4.77 o 
   0   6  26        8.84       12.56      5.01 o 
   1   6  26        0.08        2.90      4.48 o 
   1   1  27        6.07        7.36      3.90 o 
   2   1  27       53.27       37.27      6.65 o 
   0   2  27       71.69       54.91      5.78 o 
   1   2  27        1.04       -1.11      4.03 o 
   1   3  27       15.00       16.38      4.15 o 
   0   4  27      271.99      260.76      7.83 o 
   1   4  27      155.67      149.24      4.86 o 
   0   0  28       85.78       89.46      8.08 o 
   0   2  28      326.97      333.43     14.71 o 
                                                 
